# Supplementary material for: Chronic Hepatitis C Pathogenesis: Immune Response in the Liver Microenvironment and Peripheral Compartment
Source: Front Cell Infect Microbiol. 2021 Aug 3;11:712105. doi: 10.3389/fcimb.2021.712105 (PMC8369367; doi:10.3389/fcimb.2021.712105)
Supplement: Supplementary file 1 [file DataSheet_1.xlsx]

## Sheet: HCV patients
												Liver assay																								Peripheral assay
Patient	Gender	Age	AST	ALT	PLT	Genotype	Viral Load	Risk Factor of HCV infection	Knodell (HAI)	METAVIR		NS3	Th P-P	Th at the lobular area	CTL P-P	CTL at the lobular area	B P-P	B at the lobular area	NK P-P	NK at the lobular area	Th1 P-P	Th1 at the lobular area	Treg P-P	Treg at the lobular area	Th17 P-P	Th17 at the lobular area	IFN-g	TGF-b	IL-10	IL-6	TNF-a	IL-1b	IL-8	IL-23	IL-21	CD4 %	CD8 %	CD20 %	NK %	BRIGTH %	DIM %	Treg %	Th17 %	Th1 %	CD4 absolute values	CD8 absolute values	CD20 absolute values	NK absolute values	BRIGTH absolute values
		(ys)	(UI/L)	(UI/L)	(n°/mm3)		(UI/ml)	T: transfusion, OE: occupational exposure, DA: drug abuse, Ta: tattoo, H: hemodialysis, Se: sexual, D: unknown.		A	F	Immunostained and total hepatocytes were counted in 20 high-power fields (1000x)	immunostained/total cells (400X)	immunostained cells/field (400X)	immunostained/total cells (400X)	immunostained cells/field (400X)	immunostained/total cells (400X)	immunostained cells/field (400X)	immunostained/total cells (400X)	immunostained cells/field (400X)	immunostained/total cells (400X)	immunostained cells/field (400X)	immunostained/total cells (400X)	immunostained cells/field (400X)	immunostained/total cells (400X)	immunostained cells/field (400X)	qRT-PCR	qRT-PCR	qRT-PCR	qRT-PCR	qRT-PCR	qRT-PCR	qRT-PCR	qRT-PCR	qRT-PCR	percentage (%)	percentage (%)	percentage (%)	percentage (%)	percentage (%)	percentage (%)	percentage (%)	percentage (%)	percentage (%)	number of cells/µl	number of cells/µl	number of cells/µl	number of cells/µl	number of cells/µl
ID 1	F	54	64	78	173 000	1b	1 150 000	T	6 (3+3)	1	3		0.732308	0	0.477528	8.3	0.355556	0	0.01	0	0.0892308	6.7	0.112195	0.4	0.0802676	0.1	0.0105	0.0909	0.333	0.000594	0.0127	0.00813	0.000389	0.00983		32	43	14	8
ID 2	M	57	65	74	117 100	1b	1 832 723	OE	10 (6+4)	1	3	0.0247525	0.530831	0.3	0.491103	3.6	0.167939	0	0.01	0.22	0.131274	4.6	0.216066	0.4	0.0597345	0.4	0.0511	0.225	0.309	0.000823	0.0335	0.016	0.000623	0.0212	0.0378
ID 3	M	49	30	50	222 500	1a	48 800	DA	3 (2+1)	1	1		0.767857	2.1	0.407407	6.1	0.622642	0.1	0.03	0	0.258537	5.88889	0.292683	1.1	0.0752688	0.2	0.0337	0.132	0.738	0.00202	0.0198	0.00774	0.000103	0.00555	0.0476
ID 4	M	64	33	25	150 800	1a	98 797	Ta	7 (5+2)	1	2	0.103026	0.701754	1	0.414414	5.28571	0.202381	0.2	0	0.3	0.386364	6.375	0.152318	0.4	0.0652174	0.4	0.0188	0.18	0.374	0.000652	0.0345	0.0202	0.00221	0.0314	0.00985	56	11	13	21
ID 5	F	57	68	104	159 800	1b	1 632 520	U	9 (7+2)	2	2	0.0449102	0.767857	3	0.507853	12.2	0.356757	0.6	0.09	0.5	0.1	6.8	0.14	1.5	0.0625	0	0.0774	0.32	0.991	0.00194	0.0823	0.0191	0.00176	0.0371	0.0395	44	33	14	8
ID 6	F	63	26	34	193 500	1b	12 535	T	7 (5+2)	2	2	0.0180426	0.646809	0.5	0.75	15	0.129412	0.3	0.02	0	0.0451977	0.1	0.189189	1.6	0.0461538	0	0.012	0.135	0.398	0.00141	0.00981	0.00848	0.0003	0.0283	0.026	39	30	9	17						1185.58	911.988	273.596	516.793
ID 7	M	50	69	59	88 500	1a	25 634	U	14 (9+5)	2	3	0.0883424	0.742515	1.7	0.528696	7.5	0.286747	0.6	0.05	0	0.131148	6.9	0.113861	0.5	0.106918	1.5	0.0262	0.195	0.37	0.000807	0.0445	0.0136	0.00206	0.0135	0.00893	45	18	10	21						887.04	354.816	197.12	413.952
ID 8	F	56	50	32	92 300	3a	1 120 040	U	8 (2+6)	1	4	0.0291859	0.583893	0	0.516129	4.66667	0.272251	0.9	0	0	0.360656	3.7	0.0517241	0.4	0.0809249	0.4	0.113	0.461	0.55	0.00066	0.076		0.00188	0.0501	0.0799	35	12	21	31						630.364	216.125	378.218	558.322
ID 9	F	69	198	161	250 600	1a	382 702	H	5 (2+3)	1	2	0.173127	0.607843	0.1	0.419355	3.8	0.0934579	0.4	0.04	0	0.0285714	0.5	0.0206186	0.4	0.103448	0.3	0.0426	0.296	0.227	0.00104	0.0491	0.0134	0.00105	0.026	0.0166	44	31	4	18						822.822	579.715	74.802	336.609
ID 10	M	46	173	254	45 800	1a	156 123	DA	ND	ND	ND																									40	27	21	8						723.84	488.592	380.016	144.768
ID 11	F	48	45	98	179 450	2	123 452	U	11 (10+1)	2	1		0.482143	1	0.481651	7.25	0.0547945	0	0.03	0	0.249057	12.5714	0.118182	0.2	0.0481283	0.1			0.538	0.00248	0.0524	0.014	0.000902	0.027	0.113	40	45	4	7
ID 12	M	48	75	185	224 600	1a	2190 885	DA	7 (5+2)	1	1	0.0196344	0.842105	0.2	0.601266	0.9	0.0962343	0.4	0	0	0.0411765	3.3	0.148148	1.2	0.145729	0.5	0.0923	0.221	0.456	0.000649	0.0319		0.000522	0.0356	0.0211	47	31	16	3				0.28	3.16	988.034	651.682	336.352	63.066
ID 13	F	51	130	146	62 500	3a	698 705	Se	ND	ND	ND																									49	18	16	14				0.178	2.19	1842.6	676.872	601.664	526.456
ID 14	M	35	105	217	201 900	1a	1130 289	T	8 (7+1)	2	1		0.682353	0.2	0.576512	3.5	0.136943	0	0.01	0	0.161504	4.1	0.162291	0.4	0.0730337	0.5	0.0878	0.289	0.907	0.000823	0.0496	0.0206	0.000303	0.0187	0.0389	38	31	12	16				0.208	4.71	1114.27	909.013	351.876	469.168
ID 15	F	38	50	67	219 000	1a	234 563	Se	7 (5+2)	1	1	0.158918	0.615385	0.1	0.484375	1.1	0.26	0.2	0.05	0	0.0625	5.2	0.177778	0.4	0.0473373	0.2	0.00745			0.000943	0.00542	0.0123	0.000294	0.0315	0.0366	27	47	18	5			7.07	0.263	1.77	473.04	823.44	315.36	87.6
ID 16	F	47	63	42	77 900	1a	1 077 776	DA	13 (9+4)	2	3	0.0861678	0.839286	0.3	0.445455	7.7	0.448276	0.8	0	0	0.0540541	0.6	0.101449	0.6	0.0982659	1	0.0249	0.132	0.138	0.00129	0.0228	0.0107	0.00173	0.0236	0.00566	63	21	6	4			2.7	0.121	6.56	2054.05	684.684	195.624	130.416
ID 17	M	67	70	186	168 200	1b	15 400	U	6 (4+2)	1	2	0.0762579	0.745763	1.4	0.61039	1.85714	0.0909091	0.3	0	0	0.0425532	1.44444	0.0806452	0.7	0.07	0	0.00402	0.0788	0.239	0.000449	0.012	0.00513	0.000266	0.0125	0.00387	50	15	14	11			3.56	0.325	0.767	913.85	274.155	255.878	201.047
ID 18	M	32	55	202	286 900	1b	185 000	U	9 (6+3)	2	2	0.0782241	0.852071	0.3	0.639241	3.9	0.323077	0	0.02	0	0.147826	1.8	0.164286	0.4	0.00729927	0.4	0.00786	0.0394	0.197	0.000501	0.0103	0.00405	6.46e-05	0.00486	0.0208	50	23	21	1.3			6.22			1346.85	619.551	565.677	35.0181
ID 19	F	72	56	45	174 600	1b	9 070 000	T	8 (6+2)	2	1	0.0522449	0.792593	0.5	0.52	12	0.0705128	0.5	0	0	0.166667	1.2	0.2	1.6	0.125628	0.3	0.116	0.269	0.26	0.000715	0.0617	0.0285	0.00247	0.02	0.0297	68	15	8	8			6.61			2747.47	606.06	323.232	323.232
ID 20	M	62	117	216	117 800	1b	1 550 000	U	14 (10+4)	2	3	0.105509	0.717325	0	0.589552	4.1	0.427907	1	0.04	0	0.204918	6.2	0.218085	0.3	0.236842	0	0.00981	0.3	0.266	0.000768	0.0267	0.0127	0.000851	0.021	0.0122	40	26	12	20			5.14			1253.2	814.58	375.96	626.6
ID 21	M	54	89	86	79 100	1a	4 485 925	Se	11 (5+6)	2	4																0.0251	0.171	0.137	0.000452	0.0289	0.00854	0.00181	0.031	0.00513	18	63	11	5				0.369	8.26	187.866	657.531	114.807	52.185
ID 22	M	47	56	47	269 000	1b	ND	Se	8 (5+3)	2	2																0.0106	0.0902		0.00615	0.0182					45	32	7	7			6.69	0.378	3.68	1039.5	739.2	161.7	161.7
ID 23	F	51	22	23	218 000	1b	270 902	U	4 (3+1)	1	0	0.337838	0.685714	0.2	0.334489	4.3	0.0479452	0	0.01	0	0.297125	11	0.286477	0.3	0.0512821	0	0.0237	0.0765	0.393	0.00243	0.0105	0.00383	1.3e-05	0.0327	0.0328	47	22	7	12			4.82	0.19	4.66
ID 24	M	45	234	187	95 000	1a	ND	U	15 (11+4)	3	3	0.0586319			0.60241	5.5	0.0192308	0			0	0	0.204082	0.5	0.263158	1.14286	0.00751	0.125	0.259	0.000476	0.0199					59	21	6	12			2.96	0.667	3.3	713.9	254.1	72.6	145.2
ID 25	F	55	115	73	74 900	1b	3 160 000	T	14 (9+5)	3	3		0.825532	0	0.644022	0.9	0.238298	0.2	0.06	0	0.0720339	0.5	0.273469	0.3	0.100719	0.2	0.0213	0.351	0.159		0.0461	0.0146		0.0381	0.00727	39	21	25	12			8.97	0.229	3.82	755.196	406.644	484.1	232.368
ID 26	M	47	57	99	250 000	1b	2 800 000	DA	9 (7+2)	2	1	0.016092	0.56962	0	0.6	1.1	0.247423	0	0.02	0.5	0.142857	0.2	0.235294	0	0.0909091	0.2		0.396	0.388	0.000538	0.0395	0.0248	0.000623	0.0547		51	21	17	7			3.52	0.939	7.5	1472.73	606.417	490.909	202.139
ID 27	F	55	ND	ND	ND	4	ND	U	5 (5+0)	1	0	0.12987	0.758929	0	0.62	4.55556	0.409091	0	0.02	0	0.152672	0.3	0.131034	0.9	0.0588235	0.2	0.0121	0.0976	0.268	0.000459	0.0225	0.0128	0.000284	0.0141	0.00471	48	31	3	13			3.29			667.44	431.055	41.715	180.765
ID 28	M	62	74	84	103 000	1b	4 250 000	U	10 (7+3)	2	2	0.0791367	0.227545	3.6	0.182292	0.9	0	0			0	0	0.0132743	0	0.130282	0.4	0.0143	0.162	0.392	0.000347	0.0162	0.00699	0.00092	0.0335	0.0287	50	17	15	14			4.73	0.746	15.3	977.6	332.384	293.28	273.728
ID 29	F	72	23	22	394 000	2c	ND	U	5 (3+2)	1	1	0.0551643	0.661538	0	0.4375	0.428571	0.245614	0	0	0	0.0172414	0	0.04	0			0.0138	0.0803	0.298	0.000286	0.00732	0.00375	0.00024		0.0401	42	26	4.8	22			5.32	0.193	3.27	608.622	376.766	69.5568	318.802
ID 30	F	48	43	47	224 000	1a	11 200 000	DA	11 (8+3)	2	3	0.0131004	0.0425532	0.3	0.375	0.555556			0	0			0.0526316	0	0.137255	0	0.0496	0.248	1.03	0.00376	0.0388	0.0136	0.00157	0.0369	0.0506	46	29	20	2.4			5.68	0.605	4.89
ID 31	F	55	51	56	216 000	1a	82 400 000	U	13 (9+4)	2	3	0.0525847	0.651852	0	0.373016	0.5	0.0816327	0	0.01	0			0.0385852	0	0.0764706	0	0.00939	0.094	0.95	0.00154	0.0112	0.00372	0.000452	0.015	0.0459	42	19	3	18			4.53	0.418	5.68	643.356	291.042	45.954	275.724
ID 32	F	58	20	25	279 000	1b	2 110 000	U	5 (3+2)	1	1	0.0142292	0.561538	0.3	0.401316	0.8	0.47191	0					0.008		0.0434783	0	0.00998	0.0609		0.00379	0.00746	0.00449	7.25e-05	0.0253		44	17	23	14			5.91	0.255	4.01	601.92	232.56	314.64	191.52
ID 33	M	55	26	28	193 000	1b	ND	U	11 (8+3)	2	2	0.0242718	0.421687	0.9	0.417178	1.4	0.556667	0.222222	0	0			0.0856269	0	0.0130719	0	0.0145	0.0942	0.383	0.00146	0.0115	0.00411	0.000289			41	24	12	19			9.79	0.501	2.29	785.232	459.648	229.824	363.888
ID 34	F	68	69	49	143 000	1b	5 540 000	U	14 (10+4)	3	3		0.232704	0	0.490463	0.375	0.161194	0	0.01	0			0.0546875	0	0.0997151	0.6	0.0195	0.257	2.11	0.00121	0.0238	0.0129	0.00125	0.0349	0.0551	43	27	18.9	5.4			3.92	0.836	3.3	581.919	365.391	255.774	73.0782
ID 35	M	53	60	116	312 000	1a	30 500	DA	10 (8+2)	2	1		0.0533333	0.0487805	0.479167	2.125			0	0			0.0614035	0.25	0.0272727	0	0.127	0.134	0.258	0.00275	0.0395	0.0151	0.000473	0.0227	0.0859	47	30	7.6	4.4			7.01	0.906	2.94	842.24	537.6	136.192	78.848
ID 36	M	59	28	31	191 000	ND	343	T	9 (6+3)	2	2	0.00755858	0.135294	0	0.377907	2.8	0.343558	0.3					0.0103627	0	0.045283	1.11111		0.261	0.425	0.00366	0.0244	0.0274	0.00105		0.118	52	21	15.4	8			3.99	0.379	3.01
ID 37	F	41	44	52	376 000	1b	21 200 000	T	9 (8+1)	2	1		0.56129	0	0.439306	0.8	0.560606	0	0	0			0.0920245	0	0.0555556	0.3	0.0319	0.108	1.57	0.00158	0.0135	0.00772	0.000554	0.0327	0.0364	40	32	10.2	9.6	17.3	78.8	2.6	0.034	1.75	939.28	751.424	239.516	225.427	38.9989
ID 38	F	44	42	56	243 000	1a	80 711	U	ND	ND	ND	0.00611154															0.0231	0.0837	1.02	0.000232	0.00947	0.00642	0.000281	0.0298	0.0247	59	21	9.3	7	3.4	96.6	2.05	0.113	1.67	703.752	250.488	110.93	83.496	2.83886
ID 39	F	63	39	67	227 000	1a	1 170 000	U	12 (7+5)	2	4	0.0255198	0.704797	1.4	0.471698	1.3	0.236715	0	0.01	0	0.0192308	0	0.0888158	0	0.053125	0	0.0235	0.0648	2.1	0.00429	0.0138	0.00578	0.000337	0.0317	0.0879	33	38	13.5	10.6	6.7	91.8	2.34	0.18	3.85	815.661	939.246	333.679	262	17.554
ID 40	F	68	296	330	152 000	2a/c	20 700 000	U	14 (11+3)	3	2	0.0408774	0.674699	5.77778	0.604651	6.4	0.350785	2.2	0.04	0	0.220779	4	0.181395	1.9	0.134529	0.8	0.0517	0.201	0.86	0.0056	0.0348	0.0252		0.0452		38	29	20.7	9.4	28.8	73	4.11	0.757	0.922	604.58	461.39	329.337	149.554	43.0716
ID 41	M	49	35	48	182 000	1a	21 900 000	DA	10 (7+3)	2	2	0.116279	0.636986	0	0.475676	0.7	0.229008	0	0.01	0	0.0481651	0	0.0324324	0	0.022869	0	0.0397	0.0731	0.917	0.00378	0.0113	0.00852	0.000234	0.0334	0.0476	50	34	3.7	7.2	6.2	95.5	1.82	0.476	6.51	1495.2	1016.74	110.645	215.309	13.3491
ID 42	M	63	26	23	234 000	1b	3 850 000	U	7 (3+4)	1	3		0.675676	0	0.579365	0.6	0.333333	0	0.01	0	0.0847458	0.1	0.0979021	0	0.0204082	0.2	0.023	0.0893	0.603	0.0039	0.0183	0.0143	0.000788	0.0347	0.0425	36	25	9.6	24.2	3.1	97.5	4.37	0.702	15.2	573.696	398.4	152.986	385.651	11.9552
ID 43	F	60	105	123	99 000	1b	1 060 000	U	ND	ND	ND																0.0481	0.231	1.6		0.0337	0.0153		0.0602		46	39	11	8.6	3.4	96.6	3.2	0.208	12.4	823.584	698.256	196.944	153.974	5.23513
ID 44	M	67	14	10	166 000	1b	ND	T	9 (7+2)	2	1	0.0613718	0.508772	0	0.532258	0.2	0.0615385	0	0.03	0	0.136364	0	0.0819672	0	0.115942	0	0.00908	0.0428	0.995	0.000712	0.00797	0.00485	0.000504	0.0157	0.037	42	29	6.5	19.1	6.5	91.5	5.45			716.1	494.45	110.825	325.655	21.1676
ID 45	M	52	155	305	170 000	1a	1 560 000	U	10 (7+3)	2	2	0.00469484	0.825	1.33333	0.665179	0.7	0.25	0.3	0	0					0.0684211	0										41	20	31.2	6.1	31.1	69.6	6.37	0.896	3.35	559.035	272.7	425.412	83.1735	25.867
ID 46	F	37	52	89	211 000	1a	3 520	U	5 (4+1)	1	1	0.0406321	0.663594	1.66667	0.154605	0	0.342105		0	0	0.0503145	0	0.1	0	0.0903226	0.3	0.0445	0.11	0.45	0.000507	0.0253	0.00933	0.000149	0.0302	0.0247	56	25	11	4	11.1	91.1	4.19	0.472	12.4	1347.14	601.4	264.616	96.224	10.6809
ID 47	M	51	25	43	283 000	1a	67 500 000	U	10 (8+2)	2	1		0.43	0	0.234146	0	0.288462	0	0	0	0.00632911	0	0	0	0.0473684	0.3		0.116			0.0428	0.0091	0.000137		0.0762	59	35	1.3	2.8	10.9	87.6	3.16	0.452	7.66	1262.13	748.72	27.8096	59.8976	6.52884
ID 48	M	52	104	182	113 000	3a	2 850 000	DA	19 (14+5)	3	4	0.0198123	0.037037	0.2	0.276557	0.7	0.284956	0			0.00190114	0			0.123223	0.3										62	14	14.1	6.4	27.1	73.5		0.673	3.27	802.218	181.146	182.44	82.8096	22.4414
							ND: no data		ND: no data	ND: no data
[truncated: 49 more columns]

## Sheet: Donors
Donors	Gender	Age	CD4 %	CD8 %	CD20 %	NK %	BRIGTH %	DIM %	Treg %	Th17 %	Th1 %	CD4 absolute values	CD8 absolute values	CD20 absolute values	NK absolute values	BRIGTH absolute values	DIM absolute values	Treg CD25 absolute values	Th17 absolute values	Th1 absolute values			Donors	IFN-γ production in NK cells									Degranulation activity in NK cells (CD107a NK)								Degranulation activity in CTL (CD107a in CD8)								IFN-γ production by CTL
		(ys)	percentage (%)	percentage (%)	percentage (%)	percentage (%)	percentage (%)	percentage (%)	percentage (%)	percentage (%)	percentage (%)	number of cells/µl	number of cells/µl	number of cells/µl	number of cells/µl	number of cells/µl	number of cells/µl	number of cells/µl	number of cells/µl	number of cells/µl				Dim IFNg+ %	Brigth IFNg + %	total NK IFNg + %	Dim IFNg+ absolute values	Brigth IFNg + absolute values	total NK IFNg + absolute values	MIF Dim ratio	MIF Bright ratio	MIF total NK ratio	NK basal	NK Estimulated	NK delta	frequency increase (%)	MIF NK basal	MIF NK Estimulated	MIF Delta	frequency increase (MIF)	CD8 basal	CD8 Estimulated	CD8 delta	frequency increase (%)	MIF CD8 Basal	MIF CD8 Estimulated	MIF CD8 delta	frequency increase (MIF)	%CD8 IFNg
D1	M	36	29	29	9	32				0.648	4.65	684.255	684.255	212.355	755.04				4.43397	31.8179			FN1							18.7619	55.511	30.3982																	11
D2	M	35								0.285	0.88												FN2																										18.6
D3	F	35							4.95	0.619	6.53												FN3	97.4	98.4	96.9				40.0412	40.1293	41.4607																	10.4
D4	F	37							4.37	0.166	8.39												FN4	45.3	97.6	46.1							79.8	70.5	-9.3	-0.12	17.4	12.8	-4.6	-0.26	10.6	9.62	-0.98	-0.1	10.22	20.79	10.56	1	1.65
D5	F	40							5.74	0.79	4.77												FN5	63.8	95.9	65.5	25.64	20.62	44.69	22.6553	28.5098	25.0266	41.8	52.5	10.7	0.26	9.24	24.9	15.66	1.69	8.92	10.43	1.52	0.2	12.16	29.58	17.42	1.4	1.81
D6	F	47	48	20	12	17			5.02			976.8	407	244.2	345.95			49.0354					FN6	57.2	97.2	61.4	164.82	19.99	116.21				50	56.7	6.7	0.13	14.7	7.39	-7.31	-0.5	8.88	14.92	6.04	0.7	27.3	39.92	12.61	0.5	7.66
D7	M	42	47	30	13	9			4.9			1831.12	1168.8	506.48	350.64			89.7249					FN7	36.2	92.5	44.3	250.83	37.85	280.58	38.3624	38.6701	38.0632																	4.31
D8	F	38	46	23	13	15			3.2			1377.79	688.896	389.376	449.28			44.0893					FN8							25.6346	26.1213	25.9944	22.8	27.6	4.8	0.21	12.4	22.8	10.4	0.84	3.41	6.65	3.24	1	5.67	27.83	22.16	3.9
D9	F	40	51	25	10	8				0.117	2.14	2144.14	1051.05	420.42	336.336				2.50865	45.8846			FN9	25	96.7	30.3
D10	F	53	43	19	9	23			7.95	0.33	4.47	756.112	334.096	158.256	404.432			60.1109	2.49517	33.7982			FN10				22.6	5.78	26.45	19.8039	12.6429	20.9709
D11	F	28	35	36	7	12			4.66	0.593	4.49	651.105	669.708	130.221	223.236			30.3415	3.86105	29.2346			FN11	53.6	93	61.7	88.62	14.56	107.94	10.9039	10.5755	10.3077	3.76	8.69	4.93	1.31	4.64	6.75	2.11	0.45	7.7	13.27	5.58	0.7	12.12	20.37	8.25	0.7
D12	F	29								0.34	3.07												FN12				190.77	11.84	200.03	32.4108	31.3505	32.8079	12.5	32.9	20.4	1.63	9.92	24.2	14.28	1.44	4.26	11.97	7.7	1.8	9.89	15.13	5.24	0.5
D13	F	35								0.373	1.49												FN13	58.9	87.1	65.7	127.33	12.17	141.88	20.2835	28.7143	20.5794	38.9	41.1	2.2	0.06	15.1	25.1	10	0.66	4.07	7.52	3.45	0.8	8.85	12.11	3.26	0.4
D14	M	54								0.919	8.64												FN14	89.2	91.9	56.1	37.09	14.8	51	38.5161	61.9226	48.0551
D15	M	32							5.63	1.71	3.88												FN15	66.8	92.5	67.4				62.6348	128.713	65.2049	50.3	65.9	15.6	0.31	26.4	33.9	7.5	0.28	5.54	7.1	1.56	0.3	11.29	13.49	2.2	0.2
D16	F	49								0.3	4.34												FN16	15.1	45	18.2	137.77	15.02	145.7	21.0254	20.9416	23.1148
D17	F	38							4.67	0.561	11.3												FN17				86.33	15.18	101.73	40.9541	96.3303	45.6389	10.7	53.2	42.5	3.97	6.74	53.5	46.76	6.94	6.72	21.4	14.69	2.2	15.24	121.48	106.24	7	13.2
D18	F	35							6.22	0.538	1.02												FN18	4.75	37.3	5.38							68.4	68.6	0.2	0	17.8	45.8	28	1.57	8.36	8.94	0.58	0.1	10.51	41.32	30.81	2.9
D19	M	36	45	26	9	15			7.33	0.278	0.387	576	332.8	115.2	192			42.2208	1.60128	2.22912			FN19	19.7	56.6	22.7				66.1806	35.8091	66.2487	23.4	52.7	29.3	1.25	3.02	38.4	35.38	11.72	5.89	15.16	9.26	1.6	14.26	72.31	58.04	4.1	10.1
D20	F	36							4.84	0.181	0.965												FN20	56.1	63.3	55.4
D21	M	42	43	37	7.4	7.1			4.14	1.22	4.24	1254.53	1079.47	215.895	207.143			51.9373	15.3052	53.1919			FN21	51.5	89.1	54
D22	F	31	50	26	10	10.3			6.49	0.989	5.51	2020.8	1050.82	404.16	416.285			131.15	19.9857	111.346			FN22	43.6	90.7	50.3				28.5872	60.9167	40.6154
D23	F	47	47	25	10.5	12.5			1.65	0.3	1.55												FN23	87.1	97	87.1																							8.04
D24	M	34				21	2	97.8	3.57	0.484	1.95				491.568	9.83136	480.754						FN24	42.5	88.4	42.7				65.0417	63.088	52.9536
D25	F	27	48	19	12.1	13.7	5.1	94.7	2.91	0.55	2.74	1666.08	659.49	419.991	475.527	24.2519	450.324	48.4829	9.16344	45.6506			FN25	49.3	86.7	53.1				42.5197	89.8414	46.9273																	11.7
D26	M	61	51	21	9.1	14.8	1.8	98.3	5.45	0.925	2.73	1244.2	512.316	222.004	361.061	6.49909	354.923	67.8087	11.5088	33.9666			FN26							63.417	92	67.9607																	10.9
D27	ND	ND	40	26	16.8	13.4	0.9	99.1	4.76	0.558	1.52	784.32	509.808	329.414	262.747	2.36472	260.382	37.3336	4.37651	11.9217			FN27	17.4	41.4	18.9																							3.2
D28	M	50	49	29	12	5.6	10.7	89.3		0.379	9.4	827.953	490.013	202.764	94.6232	10.1247	84.4985		3.13794	77.8276			FN28							45.2655	66.1066	49.0263
D29	F	33							8.33														FN29	59.4	97.8	67.06				27.3478	36.8965	31.5574
D30	F	42	40	22	10.8	15.1	2.2	98.2	4.05	0.223	1.63	903.88	497.134	244.048	341.215	7.50672	335.073	36.6071	2.01565	14.7332
D31	F	60	40	35	12	10	7.3	93.3	5.08	1.48	17.8	766.32	670.53	229.896	191.58	13.9853	178.744	38.9291	11.3415	136.405
D32	M	54								0.508	6.79
D33	M	41							6.81	0.51	1.97
D34	M	34								0.903	7.94
D35	M	36								0.31	1.26
D36	M	71							3.48	0.286	3.12
D37	M	52							3	0.379	1.46
D38	ND	ND							4.56	0.43	7.12
D39	M	56							3.98	0.303	1.79
D40	M	64								0.539	2.48
D41	ND	ND							5.34	1.71	9.38
D42	M	47								1.9	9.05
	ND: no data
Donors	CD4 NAIVE (CD27+/CD45RA+)	CD4 CENTRAL MEMORY (CD27+/CD45RA-)	CD4 EFFECTOR MEMORY (CD27-/CD45RA-)	CD4 EFFECTORS	CD4 ACTIVATED	CD8 NAIVE (CD27+/CD45RA+)	CD8 CENTRAL MEMORY (CD27+/CD45RA-)	CD8 EFFECTOR MEMORY (CD27-/CD45RA-)	CD8 EFFECTORS	CD8 ACTIVATED													Donors	Peripheral cytokines quantification
	percentage (%)	percentage (%)	percentage (%)	percentage (%)	percentage (%)	percentage (%)	percentage (%)	percentage (%)	percentage (%)	percentage (%)														IL-17	IFN-g	TNF-a	IL-10	IL-6	IL-1b	IL-8	TGF-b
F1	42.5	43.7	13.3	0.5	5.5	43	44.2	11.4	1.5	10.1													C1	10	4.104	2	3	5.1455			5199.21
F2	38.9	34	19.8	7.3	7.2	26.8	19.6	16.4	37.2	18.2													C2	10	4.782	5.216	3	2			7795.36
F3	34.6	44	19.7	1.7	8.5	46.2	13.8	9.8	30.2	17.8													C3	10	8.837	11.559	4.5285	9.0595			9692.08
F4	36.9	39	22.3	1.8	13.1	47.1	17.1	10	25.8	29.5													C4	10	8.399	2	3	13.3492			9361.47
F5	29.5	51.4	18.5	0.6	6.2	45	23.7	16	15.3	28.6													C5	10	2	4.598	3	8.7849			3304.16
F6	59.8	30.1	9.5	0.6	4.5	55.7	13.2	23.8	7.3	8.9													C6	10	2	7.33	3	2.8469			6811.55
F7	54.7	39.5	5	0.8	8.6																		C7	10	2	2	3	9.0595			16223.7
F8	37	46.8	15.2	1	5.8	32.8	36.8	11	19.5	23.2													C8
F9	32.9	47.7	10.8	8.7	10.5	50.2	16.5	8.8	24.5	28.3													C9	10	4.104	2	3	3.7134			13379.5
F10	36.6	43.8	14.3	5.3	11.1	27.4	28.1	20.1	24.4	23.4													C10	10	6.998	13.405	10.1672	12.5596			4924.38
																							C11	10	2	2	3	4.2882			9411.59
																							C12						6.5	2.9	13569
																							C13						6.5	2.9
																							C14						6.5	2.9
																							C15						6.5	2.9
																							C16						6.5	2.9
																							C17						6.5	2.9
																							C18						6.5	6.27
[truncated: 1 more columns]
